# Supplementary material for: Immunological Profiling of Leukocyte Subset Proportions and Novel Blood Biomarkers in the Acute Phase of Ocular Sarcoidosis and Vogt–Koyanagi–Harada Disease: An Exploratory Pilot Study
Source: Int J Mol Sci. 2026 May 6;27(9):4139. doi: 10.3390/ijms27094139 (PMC13164564; doi:10.3390/ijms27094139)
Supplement: Supplementary file 1 [file ijms-27-04139-s001.zip]

Archive with 1 entries (1 files):
- ijms-4186143-supplementary.pdf
